# Supplementary material for: Anti-TCP1 Antibody Is a Potential Biomarker for Diagnosing Systemic Lupus Erythematosus
Source: Int J Mol Sci. 2024 Aug 7;25(16):8612. doi: 10.3390/ijms25168612 (PMC11354590; doi:10.3390/ijms25168612)
Supplement: Supplementary file 1 [file ijms-25-08612-s001.zip]

Archive with 1 entries (1 files):
- ijms-3123530-supplementary.pdf
